# Supplementary material for: Pulmonary Pharmacokinetic and Pharmacodynamic Evaluation of Ampicillin/Sulbactam Regimens for Pneumonia Caused by Various Bacteria, including Acinetobacter baumannii
Source: Antibiotics (Basel). 2023 Feb 2;12(2):303. doi: 10.3390/antibiotics12020303 (PMC9952633; doi:10.3390/antibiotics12020303)
Supplement: Supplementary file 1 [file antibiotics-12-00303-s001.zip]

Archive with 1 entries (1 files):
- antibiotics-2175669-supplementary.pdf
